# Supplementary material for: ﻿Sinosasagracilis (Poaceae, Bambusoideae), a new combination supported by morphological and phylogenetic evidence
Source: PhytoKeys. 2023 May 9;226:53–63. doi: 10.3897/phytokeys.226.101164 (PMC10189645; doi:10.3897/phytokeys.226.101164)
Supplement: XML Treatment for Sinosasa gracilis [file phytokeys.226.101164-treatment1.xml]

<!DOCTYPE tp:taxon-treatment
  PUBLIC "-//TaxonX//DTD Taxonomic Treatment Publishing DTD v0 20100105//EN" "tax-treatment-NSO.dtd">
<tp:taxon-treatment xmlns:tp="http://www.plazi.org/taxpub"><tp:treatment-meta><kwd-group><label>Taxon classification</label><kwd>
              <named-content content-type="kingdom">Plantae</named-content>
            </kwd><kwd>
              <named-content content-type="order">Poales</named-content>
            </kwd><kwd>
              <named-content content-type="family">Poaceae</named-content>
            </kwd></kwd-group><mixed-citation publication-type="journal"><person-group><name><surname>Li</surname><given-names>Xing</given-names></name><name><surname>Ni</surname><given-names>Jing-Bo</given-names></name><name><surname>Cai</surname><given-names>Zhuo-Yu</given-names></name><name><surname>Tong</surname><given-names>Yi-Hua</given-names></name><name><surname>Xia</surname><given-names>Nian-He</given-names></name></person-group><article-title>﻿<italic><tp:taxon-name><tp:taxon-name-part taxon-name-part-type="genus" reg="Sinosasa">Sinosasa</tp:taxon-name-part><tp:taxon-name-part taxon-name-part-type="species" reg="gracilis">gracilis</tp:taxon-name-part></tp:taxon-name></italic> (<tp:taxon-name><tp:taxon-name-part taxon-name-part-type="family">Poaceae</tp:taxon-name-part></tp:taxon-name>, <tp:taxon-name><tp:taxon-name-part taxon-name-part-type="subfamily">Bambusoideae</tp:taxon-name-part></tp:taxon-name>), a new combination supported by morphological and phylogenetic evidence</article-title><source>PhytoKeys</source><day>09</day><month>05</month><year>2023</year><volume>226</volume><fpage>53</fpage><lpage>63</lpage><pub-id pub-id-type="doi">10.3897/phytokeys.226.101164</pub-id></mixed-citation></tp:treatment-meta><tp:nomenclature><label>﻿</label><tp:taxon-name>
            <object-id xmlns:xlink="http://www.w3.org/1999/xlink" content-type="arpha" xlink:type="simple">37E0886A-5D34-5416-89A2-38BD7AEE27FC</object-id>
            <tp:taxon-name-part taxon-name-part-type="genus" reg="Sinosasa">Sinosasa</tp:taxon-name-part>
            <tp:taxon-name-part taxon-name-part-type="species" reg="gracilis">gracilis</tp:taxon-name-part>
            <object-id xmlns:xlink="http://www.w3.org/1999/xlink" content-type="ipni" xlink:type="simple">urn:lsid:ipni.org:names:77318864-1</object-id>
          </tp:taxon-name><tp:taxon-authority>(B.M.Yang) N.H.Xia, Y.H.Tong, J.B.Ni &amp; X. Li</tp:taxon-authority><tp:taxon-status xmlns:xlink="http://www.w3.org/1999/xlink" xlink:type="simple">comb. nov.</tp:taxon-status><xref ref-type="fig" rid="F2">Figs 2</xref><xref ref-type="fig" rid="F3">, 3</xref></tp:nomenclature><tp:treatment-sec sec-type="Basionym" id="SECID0E5DAG"><title>Basionym.</title><p><italic><tp:taxon-name><tp:taxon-name-part taxon-name-part-type="genus" reg="Sasa">Sasa</tp:taxon-name-part><tp:taxon-name-part taxon-name-part-type="species" reg="gracilis">gracilis</tp:taxon-name-part></tp:taxon-name></italic> B. M. Yang, Acta Sci. Nat. Univ. Norm. Hunan. 13 (supplement): 1 (1990).</p></tp:treatment-sec><tp:treatment-sec sec-type="material" id="SECID0EPEAG"><title>Type.</title><p>China. Hunan: Jiangyong County, Dayuan Township, Shangmuyuan, elev. 620 m, 28 October 1987, <italic>B. M. Yang 6774</italic> (Holotype: HNNU00053209!)</p></tp:treatment-sec><tp:treatment-sec sec-type="description" id="SECID0EXEAG"><title>Description.</title><p>Shrubby bamboos. Rhizomes leptomorph, internodes 4–5.5 cm long, 2–3.5 mm in diameter, solid. Culms pluricaespitose, 0.2–1.5 m tall, 1.5–7 mm in diameter; internodes terete, 2–15 cm long, upper part initially densely white puberulent, glabrescent when old, hollow; supranodal ridge 5–9 mm in diameter, strongly raised; intranode ca. 3 mm long, glabrous, densely puberulous in infranodal region; branches extravaginal, solitary at each branching node. Culm bud solitary, trullate, sunken into supranodal ridge, ciliate on the margin. Culm leaf sheath persistent or tardily deciduous, 1/2–1/3 as long as internodes, glabrous abaxially, except for the base with a 2–3 mm wide brown and downward-appressed hispid band, glabrous on the margin; sheath scar flat or slightly prominent; auricles elliptic to falcate, 2–4 × 1–2 mm, oral setae curved, 2–10 mm long; ligule truncate, 0.5–1 mm high, ciliolate on the margin; blade triangular to lanceolate, erect or reflexed, 5–10 mm long, glabrous, serrulate along the margin. Foliage leaves 5–12 per ultimate branch; sheath glabrous, green or purple-green, 8–12 mm long, margin glabrous, longitudinal ribs conspicuous; auricles elliptic to falcate, 1–2 × 1–1.5 mm, oral setae developed, 7–12, erect or curled, 8–20 mm long; inner ligule 2–3 mm high, slightly arcuate to truncate, glabrous; outer ligule ca. 1 mm high, abaxially puberulous, white ciliate on the margin; pseudopetioles glabrous, 4–8 mm long; blades oblong-lanceolate to lanceolate, 7–29 × 1.5–5 cm, papery, wavy when dry, both surfaces glabrous, apex long-attenuate, base cuneate to obtuse, margin serrulate; secondary veins 3–8 pairs, transverse veins conspicuous. Inflorescence unknown.</p><fig id="F2" position="float" orientation="portrait"><object-id xmlns:xlink="http://www.w3.org/1999/xlink" content-type="doi" xlink:type="simple">10.3897/phytokeys.226.101164.figure2</object-id><object-id xmlns:xlink="http://www.w3.org/1999/xlink" content-type="arpha" xlink:type="simple">7F1CECF1-0762-5EAF-9A60-90B4CCC2604D</object-id><label>Figure 2.</label><caption><p>Holotype of <italic><tp:taxon-name><tp:taxon-name-part taxon-name-part-type="genus" reg="Sinosasa">Sinosasa</tp:taxon-name-part><tp:taxon-name-part taxon-name-part-type="species" reg="gracilis">gracilis</tp:taxon-name-part></tp:taxon-name></italic> (B.M.Yang) N.H.Xia, Y.H.Tong, J.B.Ni &amp; X.Li (≡ <italic><tp:taxon-name><tp:taxon-name-part taxon-name-part-type="genus" reg="Sasa">Sasa</tp:taxon-name-part><tp:taxon-name-part taxon-name-part-type="species" reg="gracilis">gracilis</tp:taxon-name-part></tp:taxon-name></italic> B.M.Yang), <italic>B. M. Yang 06774</italic> (<named-content xmlns:xlink="http://www.w3.org/1999/xlink" content-type="dwc:institutional_code" xlink:title="Herbarium of Hunan Normal University" xlink:href="http://grbio.org/institution/hunan-normal-university" xlink:type="simple">HNNU</named-content>, barcode: 00053209). Photo by Zhuo-Yu Cai.</p></caption><graphic xmlns:xlink="http://www.w3.org/1999/xlink" xlink:href="phytokeys-226-053_article-101164__-g002.jpg" position="float" orientation="portrait" xlink:type="simple" id="oo_847786.jpg"><uri content-type="original_file" xlink:type="simple">https://binary.pensoft.net/fig/847786</uri></graphic></fig><fig id="F3" position="float" orientation="portrait"><object-id xmlns:xlink="http://www.w3.org/1999/xlink" content-type="doi" xlink:type="simple">10.3897/phytokeys.226.101164.figure3</object-id><object-id xmlns:xlink="http://www.w3.org/1999/xlink" content-type="arpha" xlink:type="simple">BCB825CB-4D04-55EB-9CCB-3A3FA1140656</object-id><label>Figure 3.</label><caption><p><italic><tp:taxon-name><tp:taxon-name-part taxon-name-part-type="genus" reg="Sinosasa">Sinosasa</tp:taxon-name-part><tp:taxon-name-part taxon-name-part-type="species" reg="gracilis">gracilis</tp:taxon-name-part></tp:taxon-name></italic><bold>A</bold> habit <bold>B</bold> foliage leafy branch <bold>C</bold> culm bud and strongly raised supranodal ridge <bold>D</bold> culm leaf sheath base <bold>E</bold> partial culm, showing solitary branch <bold>F</bold> dried foliage leafy branch, showing wavy blades and a close-up view of glabrous sheath, short inner ligules, auricles and oral setae <bold>G</bold> culm leaf blade, auricles and oral setae <bold>H</bold> glabrous abaxial surface of culm leaf sheath. All photos by Xing Li.</p></caption><graphic xmlns:xlink="http://www.w3.org/1999/xlink" xlink:href="phytokeys-226-053_article-101164__-g003.jpg" position="float" orientation="portrait" xlink:type="simple" id="oo_847787.jpg"><uri content-type="original_file" xlink:type="simple">https://binary.pensoft.net/fig/847787</uri></graphic></fig></tp:treatment-sec><tp:treatment-sec sec-type="phenology" id="SECID0EOHAG"><title>Phenology.</title><p>New shoots from April to May.</p></tp:treatment-sec><tp:treatment-sec sec-type="distribution" id="SECID0ETHAG"><title>Distribution and habitat.</title><p>It is endemic to Shangmuyuan Mountain in Jiangyong County, Hunan, China. It grows in moist places along the river banks in the valley at elevations of 600–1000 m.</p></tp:treatment-sec><tp:treatment-sec sec-type="Chinese name" id="SECID0EYHAG"><title>Chinese name.</title><p>纤细华赤竹 (Chinese pronunciation: xiān xì huá chì zhú).</p></tp:treatment-sec><tp:treatment-sec sec-type="material" id="SECID0E4HAG"><title>Additional specimens examined.</title><p><italic><tp:taxon-name><tp:taxon-name-part taxon-name-part-type="genus" reg="Sinosasa">Sinosasa</tp:taxon-name-part><tp:taxon-name-part taxon-name-part-type="species" reg="gracilis">gracilis</tp:taxon-name-part></tp:taxon-name></italic>: China. Hunan: Jiangyong County, Dayuan Township, Shangmuyuan, 18 September 2022, 25°24'24.7"N, 111°16'17.9"E, elev. 838 m, <italic>X. Li &amp; J. B. Ni LX153</italic> (IBSC).</p><p><italic><tp:taxon-name><tp:taxon-name-part taxon-name-part-type="genus" reg="Sinosasa">Sinosasa</tp:taxon-name-part><tp:taxon-name-part taxon-name-part-type="species" reg="guangxiensis">guangxiensis</tp:taxon-name-part></tp:taxon-name></italic>: China. Guangxi: Rongshui County, Jiuwan Mountain, Gema, elev. 800 m, 23 April 1979, <italic>C. D. Chu &amp; Z. Wang 7906</italic> (isotypes: PE0008644, image, N019023145, image); Lingchuan County, Dajing Township, Qifen Mountain, 30 July 2006, <italic>C. X. Zeng &amp; Y. X. Zhang 06179</italic> (KUN0720003, image, KUN0719374, image, KUN0719386, image, KUN0719166, image, KUN0719167, image, KUN0719168, image, KUN0719169, image).</p><p><italic><tp:taxon-name><tp:taxon-name-part taxon-name-part-type="genus" reg="Sinosasa">Sinosasa</tp:taxon-name-part><tp:taxon-name-part taxon-name-part-type="species" reg="magninoda">magninoda</tp:taxon-name-part></tp:taxon-name></italic>: China. Jiangxi: Jinggang Mountain, Longtan, Zhenzhutan, 26 May 1985, <italic>Liao et Xu 85017</italic> (ZJFI); ibid. 28 May 1990, elev. 700 m, <italic>T. H. Wen &amp; G. L. Liao 90551</italic> (Holotype: ZJFI); ibid. 27 Aug 2017, <italic>X. R. Zheng 25</italic> (IBSC).</p></tp:treatment-sec></tp:taxon-treatment>
